# Supplementary material for: Bilayer 3D co‐culture platform inducing the differentiation of normal fibroblasts into cancer‐associated fibroblast like cells: New in vitro source to obtain cancer‐associated fibroblasts
Source: Bioeng Transl Med. 2024 Aug 5;10(1):e10708. doi: 10.1002/btm2.10708 (PMC11711222; doi:10.1002/btm2.10708)
Supplement: Supplementary file 3 — Table S1. Up‐regulated differentially expressed proteins (DEPs) of NIH/3 T3 co‐cultured with pancreatic cancer cells (PANC‐1) compared with mono‐cultured NIH/3 T3. [file BTM2-10-e10708-s003.xlsx]

## Sheet: Sheet1
Accession	Gene Symbol	Control	Sample	FC	p-value	FC (log2)	p-value (-log10)
Q05920	Pc	73100.1	8.78421e+06	120.167	0.00414292	6.9089	2.38269
Q0VAX9	Or7e178	342564	3.91508e+07	114.288	0.00869201	6.83653	2.06088
Q3URD3	Slmap	783643	7.1522e+07	91.2687	0.00702062	6.51205	2.15362
Q96L34	MARK4	4.72638e+06	4.19589e+08	88.776	0.0172329	6.4721	1.76364
Q9LSG3	GAUT8	434356	3.8179e+07	87.898	0.0446753	6.45776	1.34993
O80822	PER25	249542	2.09057e+07	83.7761	0.0125487	6.38847	1.9014
Q39085	DIM	566907	3.29724e+07	58.1619	0.0318742	5.862	1.49656
Q920F6	Smc1b	448201	2.44795e+07	54.6171	0.00214157	5.77128	2.66927
Q62959-4	Lepr	182769	8.17917e+06	44.7514	0.0212023	5.48386	1.67362
Q61097	Ksr1	262933	1.16932e+07	44.4724	0.0014743	5.47484	2.83141
Q6R0H0	RVE3	1.20873e+06	5.36154e+07	44.3568	0.0468862	5.47108	1.32895
Q8H1D7	GTE5	95491.9	4.18672e+06	43.8437	0.00626558	5.4543	2.20304
Q9M2A1		97776.7	3.96246e+06	40.5256	0.0414203	5.34076	1.38279
E9Q956	Mcmdc2	85253.9	3.37958e+06	39.6413	0.0207707	5.30893	1.68255
Q9LUP7		32471.6	1.12224e+06	34.5607	0.047882	5.11106	1.31983
O05000	ND2	1.12249e+06	3.68379e+07	32.8179	0.0312993	5.03641	1.50447
O64749-2	At2g34850	77063.3	2.47235e+06	32.0821	0.007825	5.0037	2.10652
Q8CE64	Znf276	874677	2.75255e+07	31.4693	0.023889	4.97588	1.6218
Q9SRX2	RPL19A	15682.8	492884	31.4283	0.0308595	4.97399	1.51061
Q9LD43	CAC3	78062.3	2.3896e+06	30.6115	0.00719899	4.936	2.14273
Q7TNU7	Letm2	938315	2.7725e+07	29.5476	0.0225709	4.88497	1.64645
Q5SXA9	Wwc1	63711.5	1.86207e+06	29.2266	0.00411751	4.86921	2.38537
Q9EPL2	Clstn1	138884	3.94373e+06	28.3958	0.0322234	4.82761	1.49183
Q6ZPL9	Ddx55	125539	3.53064e+06	28.1237	0.0423876	4.81372	1.37276
Q60738	Slc30a1	1.04366e+06	2.80752e+07	26.9006	0.00583268	4.74956	2.23413
Q9FZB8		32144.9	862576	26.834	0.0379081	4.74599	1.42127
Q56XI1	PCMP-H18	295860	7.82365e+06	26.4437	0.0153422	4.72485	1.81411
Q8W4B1	RCF3	260262	6.53842e+06	25.1224	0.0441786	4.6509	1.35479
Q9C7B1	TRP3	148305	3.54897e+06	23.9303	0.0328094	4.58077	1.484
O35409	Folh1	18368.7	416739	22.6875	0.016503	4.50382	1.78244
Q9LUL8	PME26	1.23874e+06	2.77665e+07	22.415	0.00674926	4.4864	2.17074
Q9QZL0	Ripk3	52704.3	1.15567e+06	21.9275	0.00210018	4.45467	2.67774
O88799	Zan	303323	6.58269e+06	21.7019	0.044602	4.43975	1.35065
Q42547	CAT3	304970	6.56239e+06	21.5182	0.0229293	4.42748	1.63961
Q38799	PDH2	78781.4	1.56444e+06	19.858	0.0133209	4.31165	1.87547
Q9C7N5		78781.4	1.56444e+06	19.858	0.0133209	4.31165	1.87547
Q60749	Khdrbs1	36054.4	688814	19.1048	0.013004	4.25587	1.88592
P07108-4	DBI	53947.3	1.02403e+06	18.9821	0.0395409	4.24657	1.40295
Q9SXB6	MLO2	32161	593813	18.4638	0.00122067	4.20663	2.9134
Q9D4F2	Plpp6	1.8004e+06	3.27697e+07	18.2014	0.0445087	4.18597	1.35156
Q5SNZ0	Ccdc88a	1.03592e+06	1.87355e+07	18.0859	0.0436876	4.17679	1.35964
A0Q5Y3	cas9	442233	7.86419e+06	17.7829	0.0105071	4.15242	1.97852
Q8CDK3	Iqub	272196	4.81583e+06	17.6925	0.0102956	4.14507	1.98735
Q9CZR2	Naalad2	13337.8	235811	17.6798	0.0371733	4.14403	1.42977
Q99Y92	endoS	112651	1.98324e+06	17.6051	0.0432501	4.13792	1.36401
Q61846	Melk	62541.1	1.09306e+06	17.4775	0.0199864	4.12742	1.69927
Q6P9S1	Atmin	503148	8.32755e+06	16.5509	0.00165649	4.04884	2.78081
Q3USB7	Plcl1	371255	6.03956e+06	16.268	0.00455493	4.02396	2.34152
Q9SRV7	SYP131	154232	2.40753e+06	15.6098	0.00692371	3.96438	2.15966
Q39192	SRK2D	414563	6.39759e+06	15.4322	0.000296526	3.94787	3.52794
O64564	HSP18.5	72237	1.10358e+06	15.2773	0.0109689	3.93331	1.95984
P93051		87402.1	1.31751e+06	15.0741	0.0328055	3.914	1.48405
P42837	FIG4	97776.7	1.44238e+06	14.7518	0.00791929	3.88282	2.10131
Q9SJX1	HEMA3	57729.9	814934	14.1163	0.00830499	3.81929	2.08066
F4IJV4	MEE29	198413	2.78536e+06	14.0382	0.00714555	3.81129	2.14596
Q3UFT3	Garem1	1.08643e+06	1.48271e+07	13.6475	0.032469	3.77056	1.48853
O54928	Socs5	1.08643e+06	1.48271e+07	13.6475	0.032469	3.77056	1.48853
Q9LMX5	AFP2	505427	6.89193e+06	13.6359	0.0183083	3.76933	1.73735
P81069	Gabpb2	112507	1.53068e+06	13.6051	6.601e-05	3.76608	4.18039
Q8W4J2	MPK16	192440	2.59262e+06	13.4723	0.00669446	3.75193	2.17428
Q9C8K2	ABCG12	43544.6	571036	13.1138	0.0392919	3.71302	1.4057
Q9JJV1	Cryba2	173612	2.26788e+06	13.0629	0.00303304	3.70741	2.51812
P40925	MDH1	89492.7	1.13291e+06	12.6592	0.0183386	3.66211	1.73663
Q91YD4	Trpm2	868444	1.08433e+07	12.4859	0.00506606	3.64223	2.29533
Q9S709	U2AF35A	36917.9	443781	12.0207	0.0137284	3.58745	1.86238
Q91YI0	Asl	136234	1.59698e+06	11.7224	0.00501827	3.55119	2.29945
Q92888-4	ARHGEF1	344921	4.03331e+06	11.6934	0.0049261	3.54763	2.3075
Q5ZTK4	sdeA	676578	7.72933e+06	11.4242	0.0406008	3.51402	1.39146
Q8K1A0	Mettl5	389054	4.38249e+06	11.2645	0.00157579	3.49371	2.8025
F4INY4	HVT1	109877	1.23238e+06	11.2161	0.000341954	3.48749	3.46603
P0C7Q9		44077.4	485822	11.022	0.0346214	3.46232	1.46066
Q78ZA7	Nap1l4	332129	3.63504e+06	10.9447	0.0279631	3.45216	1.55341
Q8C0E3	Trim47	183598	1.95879e+06	10.6689	0.00422181	3.41534	2.3745
Q8S8M9	AL6	61054.3	642292	10.52	0.048719	3.39507	1.3123
Q69ZL1	Fgd6	138654	1.44839e+06	10.446	0.0328045	3.38488	1.48407
Q9LYL6		546109	5.61947e+06	10.29	0.0155143	3.36317	1.80927
Q9D3P1	Tchhl1	282643	2.86616e+06	10.1406	0.00848592	3.34207	2.0713
Q9FGR7	EMB1006	293728	2.96386e+06	10.0905	0.0299137	3.33492	1.52413
Q8BLH7	Hirip3	2.76695e+06	2.78757e+07	10.0745	0.0194397	3.33264	1.71131
Q08EJ0	Plac8l1	56584.7	569006	10.0558	0.0157271	3.32996	1.80335
Q9ZU96		287693	2.82374e+06	9.81512	0.0334011	3.29501	1.47624
Q9FND4	WDS	287693	2.82374e+06	9.81512	0.0334011	3.29501	1.47624
Q99JX7	Nxf1	66649.7	647206	9.71056	0.0337157	3.27955	1.47217
Q9LU77	PIN2	315284	2.98955e+06	9.48209	0.0384902	3.24521	1.41465
Q8C2L6	Tmem161b	170287	1.57437e+06	9.2454	0.00037334	3.20874	3.4279
Q9FHP1	ACR1	533514	4.91721e+06	9.21664	0.0305647	3.20424	1.51478
Q9FY89	VPS20.2	90728.7	835022	9.20351	0.0157999	3.20218	1.80135
E9Q876	Abca12	168320	1.53621e+06	9.12671	0.0343836	3.1901	1.46365
Q9LMM2	FRO1	687114	6.189e+06	9.00724	0.0162074	3.17109	1.79029
P61407	Tdrd6	4.43727e+06	3.95198e+07	8.90634	0.0402887	3.15483	1.39482
P23204	Ppara	42160.2	369352	8.76069	0.0227013	3.13104	1.64395
Q3TMH2	Scrn3	120695	1.04822e+06	8.68487	0.024377	3.11851	1.61302
P49419	ALDH7A1	43684.3	371032	8.49349	0.0420152	3.08636	1.37659
Q9SGD1	WIP3	647873	5.49573e+06	8.48272	0.0415603	3.08453	1.38132
Q8C0S1	Dis3l	421334	3.57222e+06	8.47835	0.00624479	3.08378	2.20448
P97801	Smn1	60792.3	513372	8.4447	0.0111075	3.07805	1.95438
Q9JK48	Sh3glb1	111082	930511	8.37678	0.0290105	3.0664	1.53745
Q64345	Ifit3	209624	1.75042e+06	8.3503	0.00555722	3.06183	2.25514
Q9LFU9	GNA1	563009	4.68397e+06	8.31952	0.0206752	3.0565	1.68455
Q587J7	TDRD12	411530	3.41599e+06	8.30071	0.0439471	3.05323	1.35707
Q9LK40	NRPD2	2.34448e+06	1.93068e+07	8.23504	0.0152612	3.04177	1.81641
Q9EQR3	Kcnn1	75165.5	613098	8.15664	0.0032769	3.02797	2.48454
O15230	LAMA5	4.43222e+06	3.60041e+07	8.12326	0.0350652	3.02206	1.45512
P0DOV2	Ifi204	68420.7	548722	8.01983	0.048176	3.00357	1.31717
Q1PFC2	AGL66	145605	1.14118e+06	7.83747	0.00625902	2.97039	2.20349
Q9D0D3	Mtpap	31005.6	238926	7.70589	0.0133802	2.94596	1.87354
Q8L5Y0	VPS39	304307	2.32848e+06	7.65173	0.019206	2.93579	1.71656
Q9C616	KAN2	2.19841e+06	1.63472e+07	7.43592	0.0221036	2.89451	1.65554
Q9SKA9	CHX21	128013	949829	7.4198	0.00161417	2.89138	2.79205
Q8LFX7	BDG1	46422.9	340548	7.33578	0.000871118	2.87495	3.05992
Q8VIF2	Prss42	307376	2.2547e+06	7.33533	0.0173951	2.87486	1.75957
Q80TF4-2	Klhl13	78247.6	566543	7.24039	0.00657956	2.85607	2.1818
Q8BYZ1	Abi3	56474.1	405138	7.17388	0.0481472	2.84275	1.31743
Q9XIF4	TRX7	5.9916e+06	4.28981e+07	7.15971	0.0230013	2.8399	1.63825
Q2YLF3	prpA	437737	3.12686e+06	7.14325	0.00607726	2.83658	2.21629
Q42400	AAP1	31476.7	222020	7.05347	0.0172017	2.81833	1.76443
Q39160	XI-1	70263.1	491484	6.9949	0.00457137	2.8063	2.33995
F4J8G2	RLP33	3.2945e+06	2.29068e+07	6.95306	4.53785e-05	2.79765	4.34315
Q9WTS4	Tenm1	201412	1.35227e+06	6.71395	0.0115192	2.74716	1.93858
P10896	RCA	80928.3	542877	6.70812	0.0331387	2.74591	1.47966
Q9JI18	Lrp1b	586008	3.92987e+06	6.70618	0.0104718	2.74549	1.97998
Q9LDE3		563303	3.77285e+06	6.69772	0.0363841	2.74367	1.43909
Q7XZU0	SAC9	3.41165e+06	2.2817e+07	6.68796	0.0255687	2.74157	1.59229
Q61066	Nr0b1	2.14061e+06	1.4005e+07	6.54254	0.00289263	2.70985	2.53871
Q9D9D5	Tmco5a	3.22872e+06	2.08687e+07	6.46345	0.0105612	2.69231	1.97629
Q60972	Rbbp4	6.21542e+06	3.98202e+07	6.40667	0.0375932	2.67958	1.42489
P97458	Prop1	1.1074e+06	7.00241e+06	6.32328	0.0052631	2.66067	2.27876
P0C6F1	Dnah2	4.63206e+06	2.92162e+07	6.30739	0.00427424	2.65704	2.36914
Q91WD2	Trpv6	38620.1	240898	6.23762	0.032014	2.641	1.49466
O35737	Hnrnph1	491630	3.05389e+06	6.21177	0.00397789	2.635	2.40035
Q9Z340	Pard3	629620	3.88734e+06	6.1741	0.0016112	2.62623	2.79285
D3Z1D3	CEFIP	6.03558e+07	3.66589e+08	6.0738	0.0397852	2.6026	1.40028
P51859	Hdgf	398553	2.40215e+06	6.02719	0.0108333	2.59148	1.96524
Q8CDG5	Crebrf	5.06239e+06	3.01651e+07	5.95866	0.00174343	2.57499	2.7586
O88207	Col5a1	51824.2	304825	5.88191	0.0446711	2.55629	1.34997
Q505G8	Znf827	506545	2.89796e+06	5.72103	0.00964881	2.51627	2.01553
Q4PT02	GA20OX5	314800	1.78271e+06	5.66301	0.031108	2.50157	1.50713
Q6PDK2	Kmt2d	1.32565e+06	7.48556e+06	5.64672	0.0192844	2.49741	1.71479
Q9M3B9	ABCB20	7.09129e+06	3.996e+07	5.63508	0.0354905	2.49444	1.44989
Q99JN2	Klhl22	5.22342e+06	2.93974e+07	5.62801	0.000990761	2.49262	3.00403
Q8CG19	Ltbp1	1.05028e+06	5.90757e+06	5.62476	0.0079596	2.49179	2.09911
Q810C0	Slitrk2	85187	475911	5.58666	0.0146573	2.48199	1.83395
Q8VWG7	TDX	268248	1.47978e+06	5.51645	0.0158734	2.46374	1.79933
Q3TXX4	Slc17a7	2.31223e+06	1.2752e+07	5.51501	0.0333849	2.46336	1.47645
Q9FJS2	HDG5	462666	2.53897e+06	5.48769	0.0188518	2.4562	1.72465
Q8BLR7-3	Rnd1	2.11933e+06	1.12543e+07	5.3103	0.00580504	2.40879	2.23619
Q8CI85	Ca12	365507	1.93361e+06	5.29021	0.0317014	2.40333	1.49892
Q5S1W2	BON2	136417	720740	5.28338	0.0129344	2.40146	1.88825
Q9SKQ0	CYP19-2	9.19767e+06	4.84623e+07	5.26898	0.00194589	2.39752	2.71088
Q96K83	ZNF521	76426.5	400788	5.2441	0.032349	2.39069	1.49014
Q8BQN6	Znf146	88162.5	459712	5.21437	0.0422047	2.38249	1.37464
Q8TE96-2	DQX1	9.30903e+06	4.8498e+07	5.20978	0.00243953	2.38122	2.61269
Q8K296	Mtmr3	990884	5.15015e+06	5.19752	0.0327526	2.37782	1.48475
Q8VBX0	Asb13	445512	2.30457e+06	5.17286	0.0215825	2.37096	1.6659
P32921	Wars1	3.82686e+06	1.97277e+07	5.15507	0.00374997	2.36599	2.42597
Q9QUS6	Mid2	213168	1.09629e+06	5.14284	0.0302105	2.36257	1.51984
Q8LFY8	ATL54	213168	1.09629e+06	5.14284	0.0302105	2.36257	1.51984
Q9SX54		8.80876e+06	4.5158e+07	5.12649	0.0456751	2.35797	1.34032
Q9S7F4	PCMP-H36	94293.7	474139	5.02833	0.0129626	2.33008	1.88731
Q80TS7	Ddn	2.66059e+06	1.33024e+07	4.99981	0.000327961	2.32187	3.48418
Q8BH82	Napepld	184659	917929	4.97094	0.00148603	2.31352	2.82797
Q8VC66	Ssx2ip	143050	707562	4.94626	0.00082112	2.30634	3.08559
O24864	cheV1	288890	1.40426e+06	4.86088	0.0397067	2.28122	1.40114
Q9C895	HUB2	5.17229e+06	2.50508e+07	4.84328	0.00314628	2.27598	2.5022
Q8CBC6	Lrrn3	408973	1.97941e+06	4.83996	0.00820514	2.27499	2.08591
Q9SAJ4-2	PGK3	335611	1.62321e+06	4.83657	0.0312831	2.27398	1.50469
Q5XEY7	PCMP-E17	67679.7	327262	4.83545	0.0146567	2.27365	1.83396
Q03347	Runx1	5.17305e+06	2.48058e+07	4.79521	0.0111243	2.26159	1.95373
Q9SQG2	APY1	60966.3	291025	4.77353	0.0193114	2.25506	1.71419
P81760	TL17	570139	2.68369e+06	4.70708	0.0253846	2.23483	1.59543
Q5XF80	GET3C	570139	2.68369e+06	4.70708	0.0253846	2.23483	1.59543
Q8C6G8	Wdr26	111140	521133	4.68896	0.0150329	2.22927	1.82296
Q8BJQ2	Usp1	1.29502e+07	6.06981e+07	4.68705	0.0111598	2.22868	1.95234
P15948	Klk1b22	141723	661279	4.66598	0.0480212	2.22218	1.31857
Q6NZQ8-2	Marchf1	1.31253e+07	6.11104e+07	4.65594	0.0114784	2.21907	1.94012
O24520	AHB1	1.96553e+06	9.10634e+06	4.63303	0.00311144	2.21195	2.50704
O24617	MSH2	177906	819359	4.60558	0.0217543	2.20338	1.66246
Q8L4J2	CSTF50	7.0936e+06	3.26274e+07	4.59955	0.0453285	2.20149	1.34363
Q6ZQ18	Efr3b	3.14917e+06	1.44702e+07	4.59494	0.0208963	2.20005	1.67993
Q924M7	Mpi	5.00502e+06	2.29068e+07	4.57677	0.0333254	2.19433	1.47722
Q0WQJ7	KIN5B	3.47784e+06	1.58584e+07	4.55984	0.00732549	2.18898	2.13516
Q03137	Epha4	290745	1.31264e+06	4.51474	0.00534775	2.17464	2.27183
Q38867	CYP19-3	8.46685e+06	3.79106e+07	4.47753	0.0306116	2.1627	1.51411
Q8LPJ3		6.65042e+06	2.96338e+07	4.45593	0.00421763	2.15573	2.37493
Q94AY1	AO	8.46685e+06	3.76213e+07	4.44337	0.0336722	2.15165	1.47273
F4JGP4	KIN14D	3.88743e+07	1.72499e+08	4.43736	0.00900927	2.1497	2.04531
Q56X05	EMB1444	6.65042e+06	2.93974e+07	4.42039	0.00470838	2.14417	2.32713
Q8S8D3	EREL2	165764	728883	4.3971	0.0280966	2.13655	1.55135
D3YXG0	Hmcn1	2.97415e+06	1.30103e+07	4.37447	0.0493199	2.12911	1.30698
Q945F0	DTX47	118956	518832	4.36154	0.0486962	2.12484	1.3125
Q80WT2	Dmrt3	1.83517e+06	7.97838e+06	4.34749	0.0167123	2.12018	1.77696
P97432	Nbr1	682532	2.89796e+06	4.24589	0.041559	2.08607	1.38134
F4KGU4		185319	782324	4.22149	0.0335603	2.07775	1.47417
P46011	NIT4	5.27617e+06	2.21935e+07	4.20637	0.0182484	2.07258	1.73878
Q9STQ6	SOT3	5.97546e+06	2.4942e+07	4.17407	0.0124693	2.06146	1.90416
Q61001	Lama5	2.76467e+06	1.14134e+07	4.12832	0.0238544	2.04555	1.62243
Q9FK13	PDV1	43550.9	178557	4.09996	0.0498449	2.03561	1.30238
Q9FZK0	SPL11	243702	997720	4.09401	0.0405299	2.03351	1.39222
Q811B3	Adamts12	260627	1.06575e+06	4.08918	0.0461236	2.03181	1.33608
Q61072	Adam9	177155	724341	4.08875	0.00944232	2.03166	2.02492
Q80TL7	Mon2	833255	3.34383e+06	4.01298	0.00740096	2.00467	2.13071
O08710	Tg	180334	719600	3.99037	0.00668038	1.99652	2.1752
Q3V036	Ccdc27	1.37891e+06	5.49814e+06	3.98731	0.0249914	1.99542	1.60221
Q6P9S7	Galnt10	222771	873756	3.92222	0.0306954	1.97167	1.51293
E9Q649	Gcnt4	489455	1.90367e+06	3.88936	0.00770681	1.95953	2.11313
Q8L840	RECQL4A	1.28391e+06	4.95313e+06	3.85785	0.00231452	1.9478	2.63554
P9WG47	gyrA	3.76012e+06	1.44119e+07	3.83282	0.0294199	1.93841	1.53136
Q99MK9-2	Rassf1	53961.6	205153	3.80183	0.0431937	1.9267	1.36458
Q9M342	WAKL15	830702	3.12973e+06	3.76758	0.0299074	1.91364	1.52422
Q812A5	Prr5	264461	988181	3.73659	0.00759878	1.90172	2.11926
O81323	LBD30	99161.2	369304	3.72428	0.0349078	1.89696	1.45708
Q8BH27	Megf9	613102	2.27262e+06	3.70676	0.0173244	1.89016	1.76134
Q9WUA6	Akt3	371083	1.36905e+06	3.68933	0.027048	1.88336	1.56787
Q9LYG1	TIM17-3	1.29071e+06	4.71113e+06	3.65004	0.0158267	1.86791	1.80061
Q8VYR4	CSLG2	3.77802e+06	1.37681e+07	3.64425	0.0490228	1.86562	1.3096
Q5DTT1	Nexmif	3.71846e+06	1.34919e+07	3.62837	0.00333627	1.85932	2.47674
Q9FF75	SUN1	57115.4	206925	3.62293	0.037355	1.85716	1.42765
Q9D123	Tmem219	1.27191e+08	4.57781e+08	3.59917	0.00819358	1.84767	2.08653
Q61493	Rev3l	1.48844e+07	5.35311e+07	3.59645	0.0159766	1.84657	1.79651
Q9C627		950836	3.39312e+06	3.56857	0.0134153	1.83534	1.8724
P01375	TNF	682014	2.42954e+06	3.56231	0.00792658	1.83281	2.10091
O23193	CBSX1	211572	752034	3.55451	0.0349288	1.82965	1.45682
E9PZJ8	Ascc3	2.69272e+06	9.5562e+06	3.5489	0.0359334	1.82737	1.4445
Q9SA77	MUR4	318254	1.11983e+06	3.51867	0.0196137	1.81503	1.70744
Q9SVF1	NLP3	1.37937e+06	4.8016e+06	3.481	0.0405648	1.7995	1.39185
B9EJV3	Greb1l	770965	2.67072e+06	3.46413	0.00651936	1.79249	2.1858
Q8BW94	Dnah3	3.09541e+06	1.07046e+07	3.45822	0.0329505	1.79003	1.48214
Q68FH0	Pkp4	2.94123e+06	1.01438e+07	3.44882	0.0318344	1.7861	1.4971
Q62383	Supt6h	59383.1	204701	3.44713	0.0272861	1.7854	1.56406
Q86VF2-5	IGFN1	450642	1.55302e+06	3.44625	0.0496512	1.78503	1.30407
Q3TN34	Micall2	530885	1.81416e+06	3.41724	0.0377067	1.77283	1.42358
Q680U9	TFB2	529819	1.80075e+06	3.3988	0.033187	1.76502	1.47903
Q9LMN6	WAK4	2.82505e+06	9.57572e+06	3.38958	0.0341923	1.76111	1.46607
Q8L838	COG4	184278	621700	3.37371	0.0202268	1.75434	1.69407
Q9FGW5	CDKG1	590450	1.98778e+06	3.36656	0.0292683	1.75127	1.5336
Q8R2K4	Taf6l	1.30336e+06	4.37205e+06	3.35446	0.0496692	1.74608	1.30391
Q3V3G7	Gramd2a	295079	989526	3.35343	0.0351608	1.74564	1.45394
Q6DFW4	Nop58	121542	404244	3.32597	0.0103332	1.73377	1.98576
B9EKR1	Ptprz1	112050	372193	3.32167	0.0475906	1.73191	1.32248
Q8BG21	Cacfd1	120115	398603	3.31852	0.0336386	1.73054	1.47316
O81010	UGT79B8	2.04319e+06	6.77312e+06	3.31497	0.0303183	1.72899	1.51829
Q80XJ2	Rnf168	1.64613e+06	5.45276e+06	3.31248	0.0325481	1.72791	1.48747
Q9C525	BGLU21	224737	744284	3.3118	0.0386046	1.72761	1.41336
P51637	Cav3	99816.5	330172	3.30779	0.0266392	1.72587	1.57448
Q80WC9	Aasdh	3.15507e+06	1.03296e+07	3.27397	0.0375183	1.71104	1.42576
A2ADY9	Ddi2	1.95085e+06	6.38245e+06	3.27162	0.0323346	1.71001	1.49033
Q9SIV5	NERD	287122	938596	3.26898	0.0325353	1.70884	1.48765
Q9LZ66	SIR	106621	348038	3.26426	0.0323475	1.70676	1.49016
Q84M98	EME1A	1.48989e+06	4.86151e+06	3.263	0.039472	1.7062	1.40371
F4JLE5	SFH1	139976	450162	3.21599	0.00730746	1.68526	2.13623
F4IXE7	IDM1	2.79929e+06	8.99176e+06	3.21215	0.0367286	1.68354	1.435
Q94EG6		1.39116e+07	4.4665e+07	3.21062	0.0275169	1.68285	1.5604
P16853	GP	144301	462309	3.20378	0.0134032	1.67978	1.87279
Q9ZUN1	NDL3	258647	820589	3.17262	0.0144262	1.66567	1.84085
O65468	CRK8	185193	587023	3.16979	0.0164008	1.66439	1.78514
A6PWY4	Wdr76	127017	401491	3.16091	0.0259577	1.66034	1.58573
Q9LYM3		127017	401491	3.16091	0.0259577	1.66034	1.58573
Q9Y6P5-2	SESN1	226248	715126	3.16081	0.0296764	1.66029	1.52759
Q5PP62	SPX3	192202	604594	3.14562	0.0235105	1.65334	1.62874
Q91V27	Mlph	192202	604594	3.14562	0.0235105	1.65334	1.62874
Q922J3	Clip1	222790	700343	3.14351	0.0354179	1.65238	1.45078
Q8S9L5	TIG	49768.7	156252	3.13956	0.0292165	1.65056	1.53437
Q3TMX7	Qsox2	490728	1.53511e+06	3.12823	0.0415201	1.64535	1.38174
O95754	SEMA4F	490728	1.53511e+06	3.12823	0.0415201	1.64535	1.38174
O81816	MO2	304343	943849	3.10127	0.0439792	1.63286	1.35675
P11627	L1cam	464237	1.4385e+06	3.09864	0.032535	1.63163	1.48765
Q80U58	Pum2	286119	886267	3.09754	0.0443457	1.63112	1.35315
Q9M3G7	ATM	1.11021e+06	3.40615e+06	3.06803	0.0242825	1.61731	1.61471
Q64727	Vcl	687375	2.10625e+06	3.06419	0.0374715	1.61551	1.4263
Q80U62	Rubcn	62297.2	190058	3.05084	0.03695	1.6092	1.43239
Q9M316		3.29596e+06	9.96497e+06	3.02339	0.039818	1.59616	1.39992
Q6P1F6	Ppp2r2a	367048	1.08625e+06	2.95942	0.0308463	1.56531	1.5108
Q94IA6	CYP90D1	190873	562106	2.94492	0.0003822	1.55823	3.41771
Q9JI57	Gtf2ird1	523416	1.53934e+06	2.94094	0.0356369	1.55628	1.4481
Q9Z110	Aldh18a1	163572	478046	2.92253	0.0119426	1.54722	1.9229
P39061-2	Col18a1	107821	314469	2.91659	0.0307304	1.54428	1.51243
Q9QZ25	Vnn3	97983.1	282029	2.87834	0.0349377	1.52524	1.45671
F4JEQ1	GDPDL5	684825	1.95879e+06	2.86028	0.0110081	1.51616	1.95829
P83510	Tnik	117791	332473	2.82257	0.026746	1.49701	1.57274
P58004	SESN2	202009	568316	2.81332	0.00890232	1.49228	2.0505
Q9XIW0	CIPK7	90609.1	253935	2.80254	0.0381898	1.48673	1.41805
Q9SI13	SFH10	305599	855294	2.79874	0.00635552	1.48478	2.19685
Q8K1G2	Evc2	959973	2.65212e+06	2.7627	0.0184569	1.46608	1.73384
P92549	ATPA	38344.9	105192	2.74331	0.0246109	1.45592	1.60887
P97313	Prkdc	7.20087e+06	1.96317e+07	2.72629	0.0216123	1.44694	1.6653
Q9JLC8	Sacs	3.02755e+06	8.23048e+06	2.71852	0.00821893	1.44282	2.08518
P70121	Zhx1	2.37226e+06	6.44021e+06	2.7148	0.0108761	1.44085	1.96353
F4KEL0	SBT5.5	314413	848593	2.69898	0.024668	1.43241	1.60787
P32243-2	OTX2	73809.5	196980	2.66876	0.0156769	1.41617	1.80474
Q9M1Y1	SKIP20	140689	372594	2.64835	0.0446296	1.40509	1.35038
Q8CC96	Bnip5	249542	660006	2.64487	0.0231874	1.4032	1.63475
Q9ESC8	Aff4	249542	660006	2.64487	0.0231874	1.4032	1.63475
Q9FL33	MCM3	3.63632e+06	9.58413e+06	2.63567	0.0366256	1.39817	1.43622
Q8K1C7	Slc16a14	7.91283e+06	2.08528e+07	2.63531	0.0392528	1.39797	1.40613
Q3U1U7	Ahrr	461744	1.21278e+06	2.62653	0.0227132	1.39316	1.64372
Q0MW30	Neurl1b	82667.2	215416	2.60583	0.00514483	1.38174	2.28863
P33215	Nedd1	2.6091e+06	6.79723e+06	2.6052	0.0110035	1.38139	1.95847
P49058	guaB	1.80192e+06	4.67299e+06	2.59333	0.0316004	1.37481	1.50031
O94759-2	TRPM2	1.02436e+06	2.65561e+06	2.59247	0.0205659	1.37433	1.68685
P30415	Nktr	649787	1.67428e+06	2.57666	0.0311356	1.3655	1.50674
Q9JI71	Dll4	3.8924e+06	1.00061e+07	2.57066	0.00443388	1.36214	2.35322
Q8BII1	Prox2	98490.7	253130	2.57009	0.0455274	1.36182	1.34173
Q9WTN3	Srebf1	52846.4	134461	2.54436	0.00255662	1.34731	2.59233
Q9ASQ6	RFK1	426329	1.08041e+06	2.53421	0.0383268	1.34154	1.4165
P46100	ATRX	1.33418e+06	3.36288e+06	2.52056	0.0448314	1.33374	1.34842
Q0KK56	Fam184b	584288	1.47235e+06	2.51991	0.0417178	1.33337	1.37968
Q3TUH1	Tamm41	265018	665750	2.51209	0.0136808	1.32889	1.86389
Q9LK08		6.50973e+07	1.62831e+08	2.50135	0.0356727	1.32271	1.44766
Q9SZY2	SBT3.7	1.15593e+06	2.89122e+06	2.50121	0.0131745	1.32262	1.88026
O49647		3.72082e+06	9.25604e+06	2.48763	0.0491123	1.31477	1.30881
Q9D6H5	Zdhhc4	3.72082e+06	9.25604e+06	2.48763	0.0491123	1.31477	1.30881
Q9SHP0	PSAT2	131649	327087	2.48453	0.0329322	1.31297	1.48238
P19246	Nefh	4.33774e+06	1.05181e+07	2.42479	0.0237482	1.27786	1.62437
P11416-2	Rara	647124	1.5689e+06	2.42442	0.0222911	1.27764	1.65187
Q9LPM2		206813	501371	2.42427	0.047017	1.27755	1.32775
Q8L7L8	TRP1	206813	501371	2.42427	0.047017	1.27755	1.32775
P14239	N	62360.1	150608	2.41514	0.00262655	1.2721	2.58061
Q6A028	Swap70	1.00424e+06	2.42393e+06	2.4137	0.0457328	1.27125	1.33977
Q9D1I5	Mcee	299365	719905	2.40477	0.0305211	1.2659	1.5154
Q8BGQ1	Vipas39	293289	703986	2.40032	0.0271515	1.26323	1.56621
Q60715	P4ha1	985383	2.32795e+06	2.36249	0.0238984	1.24031	1.62163
Q9FY48	KEG	3.76816e+06	8.88442e+06	2.35776	0.0312067	1.23742	1.50575
Q9D6K8	Fundc2	3.76816e+06	8.88442e+06	2.35776	0.0312067	1.23742	1.50575
O88322	Nid2	3.76816e+06	8.88442e+06	2.35776	0.0312067	1.23742	1.50575
P0C7Q7		315533	726924	2.3038	0.0362058	1.20402	1.44122
P29758	Oat	315533	726924	2.3038	0.0362058	1.20402	1.44122
Q7TT41	Moxd2	1.46382e+06	3.36782e+06	2.30071	0.0411064	1.20208	1.38609
Q9Z0H6	Cst9	493527	1.13076e+06	2.29117	0.0397068	1.19609	1.40114
Q9FK53		303360	694702	2.29003	0.0265857	1.19536	1.57535
Q9NQV8	PRDM8	1.40528e+06	3.16929e+06	2.25527	0.0208092	1.1733	1.68174
Q8CB44	Gramd4	2.71375e+06	6.06783e+06	2.23596	0.0170339	1.16089	1.76869
Q9FGC4	JAL42	29202.4	65258.8	2.23471	0.0418587	1.16008	1.37821
A2BFL2	Zyg11a	1.2293e+06	2.74058e+06	2.22939	0.0223777	1.15665	1.65018
Q8CG47	Smc4	1.18762e+06	2.57363e+06	2.16705	0.0180534	1.11573	1.74344
Q61161	Map4k2	184922	400316	2.16478	0.0271857	1.11422	1.56566
P15508	Sptb	4.78867e+06	1.02039e+07	2.13084	0.036788	1.09142	1.43429
Q8CHK4-5	Kat5	1.26713e+06	2.6155e+06	2.06411	0.0459953	1.04552	1.33729
O80685	PAT02	242186	499626	2.06299	0.039226	1.04473	1.40643
Q8S8F8	GEM	876034	1.78561e+06	2.03829	0.0378349	1.02736	1.42211
Q9ZTP3	EIN4	3.25118e+06	6.6195e+06	2.03603	0.0123222	1.02576	1.90931
F4JFU8	OBL1	427100	869328	2.03542	0.0346436	1.02533	1.46038
O35524	Psmb9	1.57429e+06	3.18565e+06	2.02355	0.0142924	1.01689	1.8449
